# Supplementary material for: Lectotypifications, synonymy, and a new name in Capsicum (Solanoideae, Solanaceae)
Source: PhytoKeys. 2011 Feb 11;(2):23–38. doi: 10.3897/PhytoKeys.2.730 (PMC3174431; doi:10.3897/PhytoKeys.2.730)
Supplement: XML Treatment for Capsicum eshbaughii [file PhytoKeys.2.730-treatment1.xml]

<!DOCTYPE tp:taxon-treatment
  PUBLIC "-//TaxonX//DTD Taxonomic Treatment Publishing DTD v0 20100105//EN" "tax-treatment-NSO.dtd">
<tp:taxon-treatment xmlns:tp="http://www.plazi.org/taxpub"><tp:treatment-meta><mixed-citation publication-type="journal"><person-group><name><surname>Barboza</surname><given-names>Gloria E.</given-names></name></person-group><article-title>Lectotypifications, synonymy, and a new name in <italic>Capsicum</italic> (Solanoideae, Solanaceae)</article-title><source>PhytoKeys</source><day>11</day><month>2</month><year>2011</year><volume>2011</volume><issue>2</issue><fpage>23</fpage><lpage>38</lpage><pub-id pub-id-type="doi">10.3897/PhytoKeys.2.730</pub-id></mixed-citation></tp:treatment-meta><tp:nomenclature><tp:taxon-name>
                    	<tp:taxon-name-part taxon-name-part-type="genus">Capsicum</tp:taxon-name-part>
                    	<tp:taxon-name-part taxon-name-part-type="species">eshbaughii</tp:taxon-name-part>
                    <object-id xmlns:xlink="http://www.w3.org/1999/xlink" xlink:type="simple">urn:lsid:ipni.org:names:77109529-1</object-id>
                    </tp:taxon-name><tp:taxon-authority>Barboza</tp:taxon-authority><tp:taxon-status xmlns:xlink="http://www.w3.org/1999/xlink" xlink:type="simple">nom. nov.</tp:taxon-status><tp:nomenclature-citation-list><tp:nomenclature-citation><tp:taxon-name>Capsicum eximium</tp:taxon-name><comment> var. <italic>tomentosum</italic> Eshbaugh &amp; P.G.Sm., Baileya 18: 15. 1971, non <tp:taxon-name>Capsicum tomentosum</tp:taxon-name> Kuntze, 1891. - Holotype: BOLIVIA, Dpto. Santa Cruz, Prov. Florida, Mairana area, 1300 m, P.G.Smith Sa281 (holotype, IND!; isotypes: MU! (MU-153648, MU-153649). <xref ref-type="fig" rid="F2">Fig. 2</xref></comment></tp:nomenclature-citation></tp:nomenclature-citation-list></tp:nomenclature><tp:treatment-sec sec-type="General"><title>General</title><p><tp:taxon-name>Capsicum eximium</tp:taxon-name> var. <italic>tomentosum</italic> was described as an unusual glandular tomentose variety of <tp:taxon-name>Capsicum eximium</tp:taxon-name> Hunz. The presence of this kind of pubescence densely covering the vegetative organs, pedicels, and calyx, and of a 5–10 toothed-calyx (<xref ref-type="fig" rid="F2">Fig. 2 N</xref>) in specimens from a restricted area in south-central Bolivia (Dpto. Santa Cruz and Cochabamba) makes them quite different from <tp:taxon-name>Capsicum eximium</tp:taxon-name>. In fact, <tp:taxon-name>Capsicum eximium</tp:taxon-name> has non- glandular pubescence (<xref ref-type="fig" rid="F3">Fig. 3 M</xref>), a calyx with only 5 teeth (<xref ref-type="fig" rid="F3">Fig. 3 C, E</xref>), and is distributed in a larger area (Bolivia: La Paz to Tarija and Argentina: Jujuy to Tucumán).</p><fig id="F2" position="float" orientation="portrait"><label>Figure 2.</label><caption><p><tp:taxon-name>Capsicum eshbaughii</tp:taxon-name>. <bold>A</bold> embryo <bold>B, H, F, J, L</bold> glandular trichomes <bold>C</bold> fruit <bold>D</bold> non-glandular trichome <bold>E</bold> flowering branch <bold>G</bold> flower <bold>I</bold> gynoecium <bold>K</bold> seed <bold>M</bold> open corolla <bold>N</bold> fruiting calyx. Line drawing by P. Peralta; voucher A, C, K, N Nee 36164; B, D-J, L, M Eshbaugh 1943 b.</p></caption><graphic xmlns:xlink="http://www.w3.org/1999/xlink" xlink:href="PhytoKeys-002-023-g002.jpg" position="float" orientation="portrait" xlink:type="simple"/></fig><fig id="F3" position="float" orientation="portrait"><label>Figure 3.</label><caption><p><tp:taxon-name>Capsicum eximium</tp:taxon-name>. <bold>A, J</bold> anthers in ventral and dorsal view respectively <bold>B</bold> flowering branch <bold>C</bold> flower <bold>D, G</bold> transverse section of the seed coat <bold>E</bold> fruit <bold>F</bold> embryo <bold>H</bold> gynoecium <bold>I</bold> seed <bold>K</bold> open corolla <bold>L</bold> seed in cross section <bold>M</bold> non-glandular trichome. Line drawing by N. Flury; voucher A, C-M: Hunziker 1907; B, Hunziker 7346.</p></caption><graphic xmlns:xlink="http://www.w3.org/1999/xlink" xlink:href="PhytoKeys-002-023-g003.jpg" position="float" orientation="portrait" xlink:type="simple"/></fig><p>Glandular hairs are rare in <tp:taxon-name>Capsicum</tp:taxon-name>. The dense indumentum of <tp:taxon-name>Capsicum eshbaughii</tp:taxon-name> consists of different types of glandular trichomes, some of them observed only in this species. The hair variations are: long simple hairs with multicellular and verrucate stalks and unicellular stipitate (<xref ref-type="fig" rid="F2">Fig. 2 F</xref>) or not stipitate (<xref ref-type="fig" rid="F2">Fig. 2 B</xref>) heads; short hairs with bicellular smooth stalks and multicellular heads (<xref ref-type="fig" rid="F2">Fig. 2 J</xref>); and bifurcate hairs with both branches ending in a unicellular head (<xref ref-type="fig" rid="F2">Fig. 2 L</xref>) or one branch non-glandular and the other longer and glandular (<xref ref-type="fig" rid="F2">Fig. 2 H</xref>).</p><p><tp:taxon-name>Capsicum eshbaughii</tp:taxon-name>, together with <tp:taxon-name>Capsicum eximium</tp:taxon-name> and <tp:taxon-name>Capsicum cardenasii</tp:taxon-name> Heiser &amp; P.G.Sm., is known as “ulupica” (Eshbaugh 1943 C); their very pungent fruits are very much appreciated as a spice or as pickles in the kitchens of Bolivia (<xref ref-type="bibr" rid="B17">Eshbaugh and Smith 1971</xref>).</p><p>This species is named in honor to Dr. W.H. Eshbaugh (Miami University) who first recognised the distinctness of this species and devoted part of his research to the taxonomy of chili peppers.</p><p><tp:taxon-name>Specimens Examined</tp:taxon-name>. Bolivia. Cochabamba: José Carrasco Torrico, camino Cochabamba-Comarapa, Copachuncho, ca. 3000 m, 29 Mar 1987, D.Flores 89 (CORD, LPB). Santa Cruz: Florida, El Sauce, west of Samaipata, elev. 1730 m, 30 Mar 1987, W.H.Eshbaugh 1943 C &amp; D (CORD); same locality, 1 Aug 1990, W.H.Eshbaugh 1943 a (CORD); 5 km (by air) SE of Mairana, on road to Samaipata, at “Quebrada Seca”, 18º 09’ S, 63º 56’ W, ca. 1550 m, 4 Feb 1988, M.Nee 36164 (CORD).<!--PageBreak--><!--PageBreak--><!--PageBreak--></p></tp:treatment-sec><ref-list><ref id="B17"><mixed-citation xmlns:xlink="http://www.w3.org/1999/xlink" xlink:type="simple"><person-group><name name-style="western"><surname>Eshbaugh</surname><given-names>WH</given-names></name><name name-style="western"><surname>Smith</surname><given-names>PG</given-names></name></person-group> (<year>1971</year>)<article-title> A new variety of chili pepper, <italic>Capsicum eximium</italic> var. <italic>tomentosum</italic> (Solanaceae).</article-title><source>Baileya</source><volume>18</volume>:<fpage>13</fpage>-<lpage>16</lpage>.</mixed-citation></ref></ref-list></tp:taxon-treatment>
